# Supplementary material for: Identification of Pyrrole-2-Carboxylic Acid from the Biocontrol Agent Lysobacter Involved in Interactions with Fusarial Fungi
Source: Microorganisms. 2025 May 24;13(6):1202. doi: 10.3390/microorganisms13061202 (PMC12194822; doi:10.3390/microorganisms13061202)
Supplement: Supplementary file 1 [file microorganisms-13-01202-s001.zip]

Archive with 1 entries (1 files):
- microorganisms-3576072-supplementary.pdf
